# Supplementary material for: Nitric Oxide Is Essential for Melatonin to Enhance Nitrate Tolerance of Cucumber Seedlings
Source: Molecules. 2022 Sep 7;27(18):5806. doi: 10.3390/molecules27185806 (PMC9506230; doi:10.3390/molecules27185806)
Supplement: Supplementary file 1 [file molecules-27-05806-s001.zip]

Archive with 1 entries (1 files):
- molecules-1812190-supplementary/Table S1,S2,S3.xlsx
