# Supplementary material for: Nitric Oxide Is Essential for Melatonin to Enhance Nitrate Tolerance of Cucumber Seedlings
Source: Molecules. 2022 Sep 7;27(18):5806. doi: 10.3390/molecules27185806 (PMC9506230; doi:10.3390/molecules27185806)
Supplement: Supplementary file 1 [file molecules-27-05806-s001.zip › molecules-1812190-supplementary/Table S1,S2,S3.xlsx]

## Sheet: Table S1
	Table S1. Sequences of primers used for this study.
	Gene	Primer sequence (5’-3’)
	CsT5H	F: CAGCAGGGACAGACACGACAT
		R: CGGAGCACCTCTTTAACCACA
	CsSNAT1	F: AACTCTTTGCCGCCTCTTCTC
		R: CCTTCAGCCTTCTGCTTACTCT
	CsSNAT2	F: CCATCTGAACTCGGTCTTTGC
		R: GATCCACCACCACATCCCATA
	CsASMT1	F: TGCTGAAGACGGCGATTGA
		R: TGGGAAGCGATTTGGGATG
	Cs2-ODD11	E: GTGGCAAAGACCAGGAGATGT
		R: CAAATAAGTGGGGAGGAGAAAT
	Cs2-ODD33	F: CTACCGACTTCACATCCTTTCC
		R: ATGCGTGTCACTTTCTTTACCTC
	CsNR1	F: AGCCGCCGTTATCTCGTTT
		R: CGGTCCAATCCTCCCACTTA
	CsNR2	F: AACTTCCCCAATTCCAACAT
		R: ATTATCAGCCGTCCCTTCAT
	CsNCED1	F: CGAATCCGCTTTAGTATCTCA
		R: AGGTAGTGTTTAACGGCTTGTT
	CsNECD3	F: CACTTCAGACTTCAATCCCCAAAC
		R: CTCAACCGCATCAAGAGCCAT
	CsCYP707A1	F: AGGGAAACGAAGCGGGAGT
		R: GGGCAGCGAAGATGAGACC
	CsARL	F: TCATATCTTTGCCCTCCAACAACAG
		R: TGGAGATCTTGGGGGTGAGAAG
	CsGH3.5	F: ATGGCTGTTAGTTCTTCGGTTTCC
		F: ACTTAAATTCATCTCGACTGGCGG
	CsARF17	F: CAAGGGACTGTAACCTCAGCATC
		R: GTATGGGAGGAGAGGGCGAAG
	CsAUX1	F: GGAAAGGAGGAAGGGGAAGAA
		R: TACGGCAGAGTCAAAAGCACC

## Sheet: Table S2
	Table S2. Ct values for each genes involved in MT metabolism, nitrogen metabolism, ABA metabolism, root growth and IAA transport in roots of cucumber seedlings.
	Treatment	Time	CST5H	CS-SNAT1	CS-SNAT2	CSASMT1	CS2-ODD11	CS2-ODD33	CsNR1	CsNR2	CSNCED1	CSNCED3	CSCYP707A1	CSARL	CSGH3.5	CSARF17	CSAUX1	ACTIN	ACTIN1
		0 h	20.58	20.72	21.33	20.1	21.14	18.45	18.37	19.28	21.78	19.72	17.64	20.37	20.47	22.48	18.93	17.58	13.66
			20.28	20.46	20.59	20.42	21.25	17.87	18.42	20.65	21.89	19.01	16.86	21.43	20.49	21.98	19.78	16.96	13.4
			19.57	19.86	19.71	19.41	20.64	17.35	17.93	18.91	20.43	18.91	16.48	21.51	19.55	21.92	18.9	17.52	13.25
	HN	8 h	20.33	19.83	20.52	20.7	20.34	17.64	18.53	17.68	22.38	19.9	16.3	22.3	21.26	22.48	23.8	16.87	13.66
			19.84	20.1	20.36	21.3	20.32	17.78	18.56	17.77	21.4	19.59	16.6	22.58	20.77	23.18	19.56	17.29	13.76
			19.86	20.12	20.63	20.59	20.56	17.57	18.57	17.85	22.22	20.24	16.5	21.92	20.91	22.79	19.57	16.71	13.59
	HN+MT		21.39	20.89	21.78	21.6	21.52	18.55	18.51	18.64	22.54	20.74	16.85	23.62	21.58	23.51	20.37	17.75	14.41
			19.92	19.8	19.98	19.9	20.55	16.9	17.47	17.37	21.82	19.77	15.29	22.48	20.86	22.63	19.81	16.49	12.88
			20	20.59	20.93	20.28	20.72	17.57	17.97	17.53	22.74	20.49	15.92	22.55	21.34	22.79	19.53	16.82	13.54
	HN+cPTIO		19.82	19.97	20.49	20.32	20.63	17.46	18.35	17.23	22.73	20.58	15.91	22.18	21.51	22.47	19.43	16.38	12.92
			21.53	20.75	21.74	21.86	21.72	18.97	19.38	17.49	23.62	20.9	16.63	23.27	22.51	23.39	20.28	17.62	13.78
			19.93	20.53	20.76	21.53	20.64	18.41	19.31	17.57	22.8	20.42	16.59	22.65	21.5	22.91	19.65	17.5	13.74
	HN+SNP		19.66	19.62	20.51	21.25	18.95	17.89	17.8	16.5	21.8	20.16	16.65	20.81	21.65	22.61	18.57	16.85	12.55
			20.82	20.64	20.98	21.89	20.79	17.97	18.65	18.24	22.44	20.73	17.59	22.49	22.25	23.46	20.34	17.72	13.81
			21.65	20.74	21.73	21.61	21.33	18.85	18.74	18.69	23.42	21.14	17.97	22.64	22.77	23.25	20.58	17.65	13.87
	HN	16 h	21.65	21.46	21.56	20.9	21.44	18.78	19.2	18.97	22.78	20.66	16.75	22.94	20.8	24.2	20.41	17.77	14.34
			21.91	21.85	21.9	21.26	22	19.16	21.64	18.83	22.82	21.26	16.805	23.185	21.235	23.945	20.535	18.86	14.99
			22.17	21.75	21.97	21.61	21.28	19.54	19.46	18.7	22.86	21.86	16.86	23.43	21.67	23.69	20.66	17.81	14.53
	HN+MT		20.9	19.79	20.82	19.53	19.89	17.83	17.53	16.74	20.99	19.99	16.48	21.53	21	22.37	18.99	16.57	13.46
			20.64	20.27	20.73	19.35	19.77	18.42	17.48	17.52	20.88	20.66	16.3	21.2	20.77	22.5	19.16	16.65	13.31
			20.98	19.98	20.83	19.57	19.42	19.2	17.64	17.03	20.88	20.23	16.6	20.93	21.22	21.92	18.9	16.97	12.93
	HN+cPTIO		20.79	19.38	20.38	12.91	21.49	17.91	16.99	19.47	21.72	20.47	16.5	22.65	21.79	21.71	20.06	16.68	14.29
			20.63	19.66	20.23	17.91	21.65	17.69	17.54	19.83	21.54	20.41	14.98	22.45	21.66	22.01	19.78	17.41	13.54
			22.32	20.88	21.89	20.88	22.7	19.52	19.54	20.61	23.28	21.88	15.68	24.23	23.27	23.78	21.76	18.95	14.74
	HN+SNP		29.78	21.77	26.14	22.98	24.48	28.3	20.41	31.04	23.51	21.83	15.92	24.18	24.71	24.95	22.84	19.53	15.39
			24.72	21.5	26.47	22.58	23.6	25.82	19.84	32.77	22.92	21.49	15.91	23.54	23.94	24.08	21.5	18.84	14.82
			21.37	20.37	20.5	22.26	22.05	18.72	17.89	23.81	21.17	19.77	17.51	21.95	21.56	22.47	19.78	17	13.33
	HN	24 h	21.64	20.58	21.31	19.33	21.52	20.15	18.16	22.29	21.55	20.59	16.59	22.42	22.27	22.86	20.19	17.38	13.72
			21.83	20.72	20.87	19.7	21.87	19.65	18.52	21.63	21.86	20.9	16.65	22.58	22	23.23	20.14	17.86	13.83
			22.2	20.96	21.58	19.86	21.69	19.92	18.78	22.95	21.57	20.66	17.59	22.76	22.5	22.81	20.24	17.86	13.75
	HN+MT		22.08	20.86	21.7	20.51	21.86	18.89	18.78	20.33	22.37	21.46	17.97	22.94	22.38	23.48	20.74	18.52	14.7
			21.44	21.04	21.21	19.3	20.68	18.42	18.36	17.28	21.64	20.63	16.75	22.52	21.79	22.89	19.82	17.89	13.96
			23.5	22.81	23.28	21.66	22.43	20.43	20.21	20.83	23.76	22.95	18.19	24.51	23.5	24.55	21.73	19.64	16.45
	HN+cPTIO		21.73	21.63	21.68	20.13	20.66	19.45	19.24	18.25	22.94	21.81	15.56	22.81	20.92	23.48	20.16	17.91	14.37
			21.76	20.62	21.5	19.96	20.74	19.23	19.2	18.42	22.87	21.6	15.57	22.64	20.35	23.47	20.16	17.74	14.45
			20.82	20.74	20.43	19.31	19.78	18.41	17.93	17.23	22.29	20.4	14.69	21.96	19.54	22.59	19.3	16.95	13.43
	HN+SNP		20.58	19.85	19.9	18.63	20.5	17.63	17.77	16.7	21.93	20.72	14.39	22.39	19.47	22.45	18.66	16.93	13.55
			20.25	19.54	19.48	18.42	20.42	17.24	17.36	16.18	22.39	20.59	13.8	22.27	19.65	22.73	18.77	16.99	12.97
			20.64	19.94	19.79	18.92	20.53	17.58	17.69	16.75	21.78	20.45	14.29	22.45	19.44	22.58	18.49	17.4	13.48
	HN	48 h	20.51	19.41	19.57	19.35	20.21	17.24	16.82	16.62	20.39	19.33	15.17	21.84	19.88	22.31	19.43	17.42	13.49
			20.46	19.75	19.47	19.2	20.56	17.77	17.44	16.95	20.87	19.99	15.9	21.63	20.75	22.58	18.96	17.46	13.23
			19.95	18.78	19.5	19.24	20.57	16.67	16.86	16.35	20.75	19.65	14.89	21.3	20.38	21.89	18.54	16.86	12.82
	HN+MT		19.88	19.63	20.18	19.36	20.61	17.53	16.89	17.38	20.59	19.88	15.67	20.8	21.75	22.62	19.46	16.95	13.63
			19.95	19.62	19.85	19.17	20.3	17.79	17.24	16.97	20.49	19.75	16.46	20.64	21.26	22.26	18.78	17	13.13
			20.94	19.89	20.55	19.71	20.7	18.48	17.96	17.86	20.89	20.4	16.55	21.18	22.32	22.8	19.52	17.55	13.53
	HN+cPTIO		21.22	19.73	20.57	18.79	20.76	17.51	17.74	17.4	20.34	20.32	16.72	22.42	22.48	22.41	19.79	17.53	13.66
			21.31	20.38	20.55	20.29	20.63	17.64	18.28	18.32	20.59	20.42	16.92	22.59	22.93	22.62	19.69	17.79	13.69
			21.15	19.73	20.5	19.75	20.81	17.66	17.88	17.65	20.43	20.56	16.51	22.67	22.72	22.76	19.84	17.84	13.74
	HN+SNP		20.97	20.59	20.86	19.73	20.77	18.61	17.76	16.88	21.34	19.95	16.69	22.38	20.91	22.65	19.45	17.36	14.25
			20.81	20.97	20.85	19.87	20.56	18.62	17.89	16.8	21.51	19.92	16.57	22.52	20.95	22.7	19.21	17.63	13.88
			20.48	19.84	20.53	19.29	20.66	18.39	17.49	16.37	21.19	19.66	15.8	22.21	20.81	22.29	18.82	17.4	13.68
	HN	96 h	20.49	20.25	20.28	18.64	20.56	17.87	17.62	16.84	20.74	19.54	15.97	21.88	21.35	22.39	18.8	16.97	13.51
			20.32	20.66	20.94	18.75	20.7	18.59	17.83	17.57	20.95	19.96	16.27	22.25	21.69	22.54	19.21	17.48	13.56
			19.72	19.88	19.74	18.37	20.47	17.75	17.37	17.25	20.35	19.7	16.2	21.74	20.7	22.26	18.56	16.93	13.19
	HN+MT		20.64	20.53	20.48	18.9	21.59	18.22	17.82	17.62	20.84	19.79	16.89	22.39	22	22.7	19.57	17.64	13.8
			20	19.82	19.79	17.97	20.91	17.96	17.63	16.59	20.52	19.63	16.76	22.32	21.81	22.44	21.69	17.59	13.68
			20.47	20.26	20.11	18.75	20.96	18.25	17.79	16.8	20.57	19.74	16.87	22.29	21.98	22.51	18.84	17.77	13.42
	HN+cPTIO		19.78	20.41	19.53	18.78	20.44	18.2	17.86	16.78	20.83	19.51	15.84	21.74	19.77	24.99	18.89	16.89	13.37
			19.77	20.18	19.71	18.35	20.71	17.89	17.84	16.74	20.85	19.76	15.79	21.55	20.45	22.76	19.41	16.91	13.47
			20.25	20.69	20.27	19.43	20.79	18.49	18.44	17.23	21.36	20.11	16.47	21.58	20.72	23.32	19.59	17.53	13.73
	HN+SNP		19.94	20.2	19.63	18.59	20.72	18.33	16.49	15.81	20.32	18.32	16.35	21.29	21.3	22.56	18.94	16.87	12.87
			20.63	19.93	20.21	18.85	21.44	18.54	17.4	16.21	20.63	18.73	16.61	21.91	21.8	22.52	19.3	17.56	13.47
			20.4	20.28	19.88	18.44	21.25	18.55	17.25	15.73	20.68	18.96	16.88	21.68	21.84	23.56	19.55	16.97	13.53

## Sheet: Table S3
	Table S3. Amplification efficiency (E) and correlation coefficient (R2) for each gene.
		CST5H	CS-SNAT1	CS-SNAT2	CSASMT1	CS2-ODD11	CS2-ODD33	CsNR1	CsNR2	CSNCED1	CSNCED3	CSCYP707A1	CSARL	CSGH3.5	CSARF17	CSAUX1	ACTIN	ACTIN1
	2^0	22.29	21.48	21.86	20.33	20.76	19.15	19.98	18.28	23.18	24.64	17.6	25.77	22.48	23.35	20.25	18.88	15.34
	2^0	22.08	21.71	21.38	20.76	21.53	19.24	19.86	18.26	22.95	24.71	17.65	25.66	22.31	22.87	20.55	18.81	15.26
	2^0	21.63	20.83	21.99	19.9	20.91	19.21	19.75	18.82	22.86	24.75	17.29	25.79	21.97	22.97	20.39	18.55	15.32
	2^-1	22.75	21.89	22.12	20.89	22.37	19.74	20.72	19.94	23.81	26.86	18.48	26.75	22.78	23.43	21.28	19.64	16.15
	2^-1	22.68	21.94	22.36	20.81	21.89	19.75	20.56	19.99	23.89	26.04	18.33	26.67	22.84	23.57	21.5	19.78	16.23
	2^-1	22.49	21.98	22.08	20.84	21.84	19.61	20.88	19.56	23.72	25.33	18.4	26.77	22.81	23.54	21.71	19.51	16.05
	2^-2	24.05	23.61	23.45	22.34	23.47	21.29	21.49	20.52	24.73	26.71	19.73	28.21	23.75	25.39	22.73	20.3	16.94
	2^-2	24.23	23.58	23.9	22.28	23.54	21.44	21.37	20.64	24.54	26.58	19.39	28.17	24.23	25.28	22.64	20.42	16.79
	2^-2	24.27	23.63	23.58	22.32	23.2	21.42	21.55	20.5	24.51	26.61	19.63	28.26	23.83	24.9	22.92	20.51	16.83
	2^-3	24.47	23.96	24.6	23.05	23.95	21.86	22.5	22.06	25.69	27.78	20.45	28.99	24.78	25.92	23.57	21.63	17.74
	2^-3	24.85	24.63	24.63	22.96	24.72	21.93	22.68	22	25.44	27.77	20.66	29.03	24.72	25.95	23.31	21.76	17.95
	2^-3	24.85	24.32	24.55	22.99	24.77	22.15	22.78	22.05	25.41	27.98	20.42	28.68	25.94	25.94	23.65	21.62	17.84
	2^-4	25.62	25.19	25.8	24.09	24.98	22.87	23.65	22.56	26.73	28.7	21.47	30.32	26.38	27.15	24.31	22.53	19.25
	2^-4	25.63	25.39	25.38	24	25	23.4	23.81	22.46	27.43	28.93	21.6	29.76	25.66	27.29	24.49	22.72	19.31
	2^-4	25.97	25.57	25.66	24.26	25.35	23.4	23.73	22.36	26.73	29.06	21.39	29.78	25.6	27.3	24.66	22.84	19.2
